# Supplementary material for: The Yield of Essential Oils in Melaleuca alternifolia (Myrtaceae) Is Regulated through Transcript Abundance of Genes in the MEP Pathway
Source: PLoS One. 2013 Mar 27;8(3):e60631. doi: 10.1371/journal.pone.0060631 (PMC3609730; doi:10.1371/journal.pone.0060631)
Supplement: Table S1 — List of diagnostic primers for quantitative real-time PCR. (XLS) [file pone.0060631.s002.xls]

## Sheet: S1
Table S1: List of diagnostic primers for quantitative real-time PCR.
gene name	abreviation	pathway	Forward primer	Reverse Primer
1-deoxy-D-xylulose 5-phosphate reductoisomerase	dxr	MEP	CCATTGGAACACAGACTTTGGAC	CATTCCTAACCGCGACCAATTGAG
1-deoxy-D-xylulose 5-phosphate synthase	dxs1	MEP	GGGGCACTGGGTTAAATCTCTTC	CCTGGTCATAAGCTCTcTGCAAG
1-deoxy-D-xylulose 5-phosphate synthase	dxs2	MEP	CAACGAGGATACGATCAGGTTGTC	CGTAGCAACCATGTGCATAAGC
1-deoxy-D-xylulose 5-phosphate synthase	dxs3	MEP	GGGAACAAGCATATGCGCATAA	CCCTTCATATCACGTGCAATTGCC
2-C-methyl-D-erythritol 4-phosphate cytidylyltransferase	mct	MEP	CTGCTTGAGGCGGATGTTTCATTC	CAAGGTGGCATCCAAGTTCCCAAT
4-diphosphocytidyl-2C-methyl-D-erythritol kinase	cmk	MEP	CACTCTGTTCTCGCCTTGTAAGGT	CGTTTGGGACGGTGACAAAGA
2C-methyl-D-erythritol 2,4-cyclodiphosphate synthase	mcs	MEP	GAGGCTCACTCTGATGGTGATGT	GATGAAGGTGCACCCTTCCACTTA
4-hydroxy-3-methylbut-2-en-1-yl diphosphate synthase	hds	MEP	CTTCAATTCCCAGATGGGACTCAC	GAAGGGCATGACACGTATTCCGTT
hydroxymethylglutaryl CoA synthase	hmgs	MVA	CTAATGCTTGCTATGGAGGGACAG	GGGGTATTCACTAGCAAGATTGGG
mevalonate kinase	mvk	MVA	CGACAATACTGTGAGCACATACGG	GCGTTGAACACAGAAGTCATGG
mevalonate diphosphate decarboxylase	pmd	MVA	CAGGACCGCATGTGGCTCAAT	GTGGACATGCAGTTTCTCCCAATC
isopentyl diphosphate isomerase	ippi1	TERP	CAATGCTTGGGTGTCAGGAATGC	GGATGGACACTGACATCTCGAAC
isopentyl diphosphate isomerase	ipp2	TERP	GTATGAGCTACTGCTTCAGCAACG	CAAGTTCATGCTCTCCCCACTTCC
gerany diphosphate synthase	gpps	TERP	GACCCATTCTCACTTGTTGCAG	GCAGAGGCATATGCAAAGCAC
elongation factor 1 α	ef1α	Internal standard	GGTTCAACGTCAAGAACGTTGCTG	CTGTCAATCTTGGTCACCAACTCG
α tubulin	tua	Internal standard	CGTGGCCACTACACAATTGGGAA	GGAACCAAGCCCAGAACCAGT
