# Supplementary material for: The Yield of Essential Oils in Melaleuca alternifolia (Myrtaceae) Is Regulated through Transcript Abundance of Genes in the MEP Pathway
Source: PLoS One. 2013 Mar 27;8(3):e60631. doi: 10.1371/journal.pone.0060631 (PMC3609730; doi:10.1371/journal.pone.0060631)
Supplement: Table S2 — CT values for each sample and diagnostic primer pair with standard deviation. (XLS) [file pone.0060631.s003.xls]

## Sheet: Sheet1
Table S2: CT values for each sample and diagnostic primer pair with standard deviation.
Sample	Gene	CT average	Standard deviation
MA1	cmk	13.3803	0.0192228
MA9	cmk	11.8568	0.0171661
MA13	cmk	13.1752	0.0787178
MA21	cmk	12.3262	0.0401291
MA26	cmk	12.5617	0.0688526
MA29	cmk	13.5915	0.0585849
MA33	cmk	16.2276	0.0287572
MA41	cmk	13.7148	0.0241286
MA45	cmk	12.8565	0.027603
MA49	cmk	12.4703	0.0542426
MA53	cmk	13.1287	0.0492041
MA69	cmk	12.1455	0.0735683
MA77	cmk	13.7759	0.058567
MA85	cmk	13.3358	0.0352992
MA89	cmk	13.1562	0.0769494
MA97	cmk	14.6248	0.0608899
MA101	cmk	14.6048	0.0429405
MA105	cmk	14.5285	0.0581731
MA121	cmk	13.7455	0.007284
MA125	cmk	12.1451	0.0507057
MA129	cmk	11.8719	0.0341982
MA133	cmk	14.2967	0.0382863
MA137	cmk	15.0832	0.0727465
MA141	cmk	14.112	0.0256476
MA145	cmk	12.5744	0.0952605
MA149	cmk	13.3679	0.0924161
MA157	cmk	12.3441	0.109719
MA165	cmk	15.9906	0.0752053
MA173	cmk	11.9182	0.0282864
MA177	cmk	13.2052	0.014189
MA185	cmk	11.5682	0.0142985
c10	cmk	14.1605	0.0171429
c11	cmk	14.7099	0.0233983
c12	cmk	15.8873	0.119873
c13	cmk	14.1858	0.0410245
c14	cmk	11.3987	0.0322101
c15	cmk	12.5095	0.0493096
c17	cmk	12.3965	0.0192996
c2	cmk	14.8386	0.0749897
c20	cmk	12.591	0.0380535
c22	cmk	11.2985	0.0453779
c25	cmk	12.4078	0.0186616
c27	cmk	10.8644	0.264056
c28	cmk	11.7263	0.0413349
c3	cmk	17.5137	0.187887
c6	cmk	13.0397	0.0823824
c7	cmk	13.3988	0.0334417
c8	cmk	14.458	0.0826934
MA1	dxr	11.3657	0.131746
MA9	dxr	10.0708	0.116444
MA13	dxr	11.2731	0.0587642
MA21	dxr	10.2394	0.0983647
MA26	dxr	10.0849	0.12503
MA29	dxr	10.3915	0.120351
MA33	dxr	10.1037	0.139009
MA41	dxr	10.9067	0.185347
MA45	dxr	10.6246	0.0762693
MA49	dxr	10.535	0.119218
MA53	dxr	11.1319	0.11248
MA69	dxr	10.1063	0.107114
MA77	dxr	10.2314	0.140721
MA85	dxr	10.2478	0.12898
MA89	dxr	11.5513	0.240927
MA97	dxr	10.712	0.0837602
MA101	dxr	12.4947	0.098587
MA105	dxr	10.6477	0.143446
MA121	dxr	11.701	0.116037
MA125	dxr	10.359	0.128696
MA129	dxr	9.44656	0.124023
MA133	dxr	10.7467	0.0887903
MA137	dxr	11.6949	0.105809
MA141	dxr	11.7334	0.134371
MA145	dxr	11.2352	0.134853
MA149	dxr	9.7818	0.107725
MA157	dxr	10.0771	0.110854
MA165	dxr	12.291	0.158374
MA173	dxr	9.83101	0.0865401
MA177	dxr	11.2565	0.143651
MA185	dxr	10.0793	0.149188
c10	dxr	10.6809	0.0819714
c11	dxr	12.4939	0.179172
c12	dxr	12.9799	0.375828
c13	dxr	11.7986	0.128868
c14	dxr	9.13144	0.169957
c15	dxr	10.4612	0.0750837
c17	dxr	10.6541	0.162407
c2	dxr	10.9883	0.119074
c20	dxr	9.621	0.0940007
c22	dxr	8.92194	0.178458
c25	dxr	10.0456	0.12824
c27	dxr	8.5075	0.103702
c28	dxr	8.95993	0.172012
c3	dxr	12.2918	0.156296
c6	dxr	11.2277	0.0989952
c7	dxr	11.6882	0.10975
c8	dxr	12.826	0.156228
MA1	dxs2	10.3624	0.0220732
MA9	dxs2	9.28607	0.00749357
MA13	dxs2	10.9501	0.0477329
MA21	dxs2	9.48602	0.0146496
MA26	dxs2	8.83297	0.0805491
MA29	dxs2	9.1752	0.0620798
MA33	dxs2	9.09473	0.0142721
MA41	dxs2	10.1697	0.0560807
MA45	dxs2	10.2066	0.0528718
MA49	dxs2	9.65599	0.0282511
MA53	dxs2	10.5777	0.0417227
MA69	dxs2	9.36423	0.0774391
MA77	dxs2	9.07503	0.0185313
MA85	dxs2	9.06022	0.0742387
MA89	dxs2	11.1951	0.0331481
MA97	dxs2	10.0421	0.0786054
MA101	dxs2	9.51901	0.0584645
MA105	dxs2	9.70549	0.0687858
MA121	dxs2	11.1048	0.00628232
MA125	dxs2	9.64665	0.0202235
MA129	dxs2	8.42964	0.0115178
MA133	dxs2	9.67052	0.0151492
MA137	dxs2	12.0048	0.0333763
MA141	dxs2	10.9055	0.0172043
MA145	dxs2	10.2921	0.0196129
MA149	dxs2	8.89207	0.0671335
MA157	dxs2	7.93408	0.0954102
MA165	dxs2	10.7674	0.0166088
MA173	dxs2	8.56382	0.0896704
MA177	dxs2	9.96996	0.0152015
MA185	dxs2	9.86233	0.0123968
c10	dxs2	9.72976	0.045633
c11	dxs2	13.9033	0.0413813
c12	dxs2	13.3687	0.0619274
c13	dxs2	11.2167	0.0365848
c14	dxs2	8.27988	0.0840538
c15	dxs2	9.31621	0.0697475
c17	dxs2	9.91121	0.0199631
c2	dxs2	9.53912	0.0594562
c20	dxs2	8.22436	0.088491
c22	dxs2	7.89847	0.00678062
c25	dxs2	9.68878	0.0470435
c27	dxs2	7.10306	0.0168784
c28	dxs2	7.88218	0.101075
c3	dxs2	11.2745	0.0587654
c6	dxs2	10.4423	0.0681963
c7	dxs2	11.8221	0.0160369
c8	dxs2	12.3285	0.0283302
MA1	dxs3	13.0549	0.081791
MA9	dxs3	11.5042	0.0372136
MA13	dxs3	11.8712	0.0739684
MA21	dxs3	10.8578	0.00289317
MA26	dxs3	12.2987	0.0125799
MA29	dxs3	11.6391	0.062677
MA33	dxs3	12.1239	0.0482513
MA41	dxs3	12.1753	0.0499505
MA45	dxs3	12.1648	0.0286688
MA49	dxs3	12.4354	0.0173804
MA53	dxs3	12.7311	0.0320202
MA69	dxs3	11.778	0.0278433
MA77	dxs3	11.7632	0.024942
MA85	dxs3	11.7312	0.0402296
MA89	dxs3	12.335	0.0285311
MA97	dxs3	12.1262	0.0146104
MA101	dxs3	13.6714	0.0474041
MA105	dxs3	11.8032	0.0248676
MA121	dxs3	12.5695	0.034425
MA125	dxs3	11.2973	0.0436047
MA129	dxs3	11.5779	0.0431597
MA133	dxs3	12.1241	0.00705679
MA137	dxs3	12.7478	0.0729329
MA141	dxs3	12.9637	0.0590511
MA145	dxs3	13.1615	0.0808893
MA149	dxs3	11.112	0.00738313
MA157	dxs3	11.5725	0.169796
MA165	dxs3	13.145	0.0359004
MA173	dxs3	11.4177	0.0658194
MA177	dxs3	12.5473	0.0370634
MA185	dxs3	11.3237	0.15281
c10	dxs3	12.3196	0.0577649
c11	dxs3	13.0441	0.0445257
c12	dxs3	13.65	0.0470898
c13	dxs3	13.5451	0.0631216
c14	dxs3	11.1393	0.0414855
c15	dxs3	9.5558	0.0503236
c17	dxs3	12.4627	0.0705447
c2	dxs3	12.7586	0.0434262
c20	dxs3	11.9737	0.0444877
c22	dxs3	11.4931	0.0578919
c25	dxs3	11.5417	0.00506378
c27	dxs3	11.1427	0.0214998
c28	dxs3	11.6472	0.0126738
c3	dxs3	13.8966	0.087577
c6	dxs3	12.8457	0.0153259
c7	dxs3	12.8775	0.0557842
c8	dxs3	13.501	0.0453215
MA1	ef1	8.42611	0.0711279
MA9	ef1	6.87782	0.0578234
MA13	ef1	7.67186	0.103152
MA21	ef1	7.37002	0.202088
MA26	ef1	8.10823	0.197901
MA29	ef1	7.55546	0.017538
MA33	ef1	7.51667	0.0990069
MA41	ef1	7.15461	0.0848063
MA45	ef1	7.3719	0.184905
MA49	ef1	7.97557	0.100839
MA53	ef1	8.07665	0.0977382
MA69	ef1	6.43206	0.0508874
MA77	ef1	6.7764	0.0800194
MA85	ef1	6.6827	0.221497
MA89	ef1	7.83229	0.0328925
MA97	ef1	6.79362	0.0704448
MA101	ef1	9.10074	0.0947894
MA105	ef1	6.83582	0.1165
MA121	ef1	8.0579	0.124291
MA125	ef1	6.67872	0.0947445
MA129	ef1	6.6769	0.0677332
MA133	ef1	7.2505	0.160873
MA137	ef1	7.65303	0.084674
MA141	ef1	8.44768	0.0971398
MA145	ef1	8.36093	0.0397666
MA149	ef1	6.60397	0.0955344
MA157	ef1	6.76224	0.205355
MA165	ef1	8.21918	0.0879358
MA173	ef1	6.47698	0.0682407
MA177	ef1	7.41229	0.081213
MA185	ef1	6.83972	0.0612215
c10	ef1	7.09427	0.0473602
c11	ef1	8.39971	0.0971881
c12	ef1	9.02899	0.115594
c13	ef1	8.71348	0.14391
c14	ef1	6.59658	0.22428
c15	ef1	8.0878	0.0890669
c17	ef1	8.23295	0.127342
c2	ef1	7.54514	0.187263
c20	ef1	6.63539	0.101691
c22	ef1	6.95876	0.0673226
c25	ef1	7.75231	0.0744221
c27	ef1	6.2592	0.0703322
c28	ef1	7.00615	0.0845102
c3	ef1	9.07659	0.119199
c6	ef1	7.8112	0.0623693
c7	ef1	8.39938	0.186542
c8	ef1	9.23043	0.121281
MA1	gpps	16.8258	0.102708
MA9	gpps	15.1391	0.0898744
MA13	gpps	16.1087	0.0570313
MA21	gpps	15.5662	0.0769536
MA26	gpps	15.8988	0.0440292
MA29	gpps	15.27	0.157138
MA33	gpps	19.5333	0.309945
MA41	gpps	16.7544	0.0824325
MA45	gpps	15.6422	0.138593
MA49	gpps	16.1684	0.126492
MA53	gpps	16.2974	0.074668
MA69	gpps	14.8229	0.0396785
MA77	gpps	16.4636	0.0281737
MA85	gpps	16.4096	0.144423
MA89	gpps	15.9521	0.0495766
MA97	gpps	17.1929	0.0561993
MA101	gpps	17.2238	0.0497901
MA105	gpps	17.5368	0.180548
MA121	gpps	16.6682	0.0837532
MA125	gpps	15.1989	0.022599
MA129	gpps	15.5692	0.0785438
MA133	gpps	18.0386	0.147272
MA137	gpps	17.4491	0.263681
MA141	gpps	16.9353	0.19122
MA145	gpps	16.7201	0.0483442
MA149	gpps	16.3886	0.0485129
MA157	gpps	14.6157	0.0265159
MA165	gpps	18.5701	0.142595
MA173	gpps	14.7407	0.0572807
MA177	gpps	16.0329	0.0743642
MA185	gpps	14.8934	0.0264595
c10	gpps	17.965	0.230258
c11	gpps	17.441	0.103491
c12	gpps	19.0779	0.455972
c13	gpps	16.9321	0.0826291
c14	gpps	14.3982	0.039305
c15	gpps	15.5315	0.0543073
c17	gpps	15.4195	0.0523391
c2	gpps	19.1354	0.0379361
c20	gpps	16.6247	0.00642796
c22	gpps	14.692	0.0543457
c25	gpps	15.3431	0.0313696
c27	gpps	13.939	0.0922938
c28	gpps	15.0679	0.211825
c3	gpps	20.6616	0.313253
c6	gpps	16.3778	0.0744543
c7	gpps	16.3651	0.126192
c8	gpps	17.4058	0.055608
MA1	hds	9.36546	0.0586008
MA9	hds	7.94316	0.115277
MA13	hds	9.32523	0.0186682
MA21	hds	8.39085	0.072747
MA26	hds	7.98971	0.0955881
MA29	hds	8.29164	0.0992882
MA33	hds	10.5926	0.0371047
MA41	hds	8.80663	0.0498341
MA45	hds	8.69369	0.0253846
MA49	hds	8.551	0.021295
MA53	hds	9.39922	0.0483656
MA69	hds	7.92936	0.0108235
MA77	hds	7.96396	0.0796026
MA85	hds	8.48561	0.0128471
MA89	hds	9.37121	0.0110058
MA97	hds	8.66358	0.014456
MA101	hds	9.25366	0.039179
MA105	hds	8.68149	0.0772243
MA121	hds	9.53102	0.0148005
MA125	hds	8.34892	0.0131777
MA129	hds	7.38107	0.0189943
MA133	hds	8.92666	0.0504213
MA137	hds	9.86889	0.00666178
MA141	hds	9.55496	0.0212344
MA145	hds	8.97918	0.0600724
MA149	hds	8.33273	0.131818
MA157	hds	7.90804	0.097069
MA165	hds	9.68846	0.0476064
MA173	hds	7.67072	0.105539
MA177	hds	9.04999	0.0212968
MA185	hds	8.03004	0.00999217
c10	hds	8.91184	0.0127649
c11	hds	10.3865	0.0335573
c12	hds	11.2548	0.0385185
c13	hds	9.63941	0.0394584
c14	hds	7.46459	0.00896915
c15	hds	8.21126	0.00505775
c17	hds	8.85168	0.0296728
c2	hds	9.39974	0.00390455
c20	hds	7.84576	0.118618
c22	hds	7.25316	0.00643665
c25	hds	8.30482	0.114263
c27	hds	6.71955	0.0142897
c28	hds	7.20306	0.0121109
c3	hds	11.8669	0.0768452
c6	hds	9.08261	0.00775165
c7	hds	9.41601	0.0434846
c8	hds	10.4064	0.0617211
MA1	hmgs	8.21424	0.00659416
MA9	hmgs	7.00074	0.0144458
MA13	hmgs	7.39123	0.123948
MA21	hmgs	7.11479	0.0109523
MA26	hmgs	8.01393	0.078406
MA29	hmgs	7.48676	0.0872206
MA33	hmgs	9.32663	0.0182457
MA41	hmgs	7.82503	0.0244354
MA45	hmgs	8.02164	0.0747837
MA49	hmgs	8.35408	0.0772432
MA53	hmgs	8.02993	0.0859585
MA69	hmgs	6.95045	0.00790195
MA77	hmgs	7.491	0.0122978
MA85	hmgs	7.84235	0.00618251
MA89	hmgs	7.69318	0.110347
MA97	hmgs	7.69522	0.0121112
MA101	hmgs	8.03754	0.0699142
MA105	hmgs	7.08063	0.00286232
MA121	hmgs	7.98213	0.030151
MA125	hmgs	6.83114	0.00187182
MA129	hmgs	7.00015	0.161049
MA133	hmgs	8.04169	0.00209811
MA137	hmgs	8.65587	0.011211
MA141	hmgs	8.7022	0.0136496
MA145	hmgs	8.72576	0.0875206
MA149	hmgs	7.64704	0.119948
MA157	hmgs	7.35044	0.00592418
MA165	hmgs	7.93397	0.0122148
MA173	hmgs	6.32614	0.00480964
MA177	hmgs	7.57247	0.026572
MA185	hmgs	6.81286	0.120544
c10	hmgs	8.41881	0.0115778
c11	hmgs	9.11316	0.00574185
c12	hmgs	9.89909	0.109613
c13	hmgs	8.60458	0.0236739
c14	hmgs	6.90219	0.0236619
c15	hmgs	8.2567	0.0283471
c17	hmgs	9.22234	0.0182592
c2	hmgs	8.56958	0.0110781
c20	hmgs	8.0068	0.0119349
c22	hmgs	7.4622	0.0110807
c25	hmgs	7.79514	0.0183583
c27	hmgs	7.34916	0.116861
c28	hmgs	7.46481	0.0101656
c3	hmgs	10.454	0.0141603
c6	hmgs	8.3439	0.0680963
c7	hmgs	8.87443	0.00644404
c8	hmgs	9.16126	0.0584693
MA1	ippi1	10.96	0.0206987
MA9	ippi1	9.2454	0.0372834
MA13	ippi1	10.58	0.0666449
MA21	ippi1	9.27284	0.0162741
MA26	ippi1	10.0945	0.0369455
MA29	ippi1	9.8047	0.0695991
MA33	ippi1	9.86697	0.0472298
MA41	ippi1	10.0513	0.0525159
MA45	ippi1	9.73682	0.0406291
MA49	ippi1	10.1776	0.0176682
MA53	ippi1	10.0962	0.0595104
MA69	ippi1	9.83147	0.0549158
MA77	ippi1	9.5055	0.0553562
MA85	ippi1	9.43162	0.0285295
MA89	ippi1	9.86258	0.0453938
MA97	ippi1	9.66795	0.0651187
MA101	ippi1	11.0674	0.0528334
MA105	ippi1	9.00321	0.04097
MA121	ippi1	11.1811	0.0150776
MA125	ippi1	9.33766	0.0246805
MA129	ippi1	9.11613	0.0213207
MA133	ippi1	9.61331	0.0509924
MA137	ippi1	9.51926	0.0455833
MA141	ippi1	10.6433	0.0140604
MA145	ippi1	10.5204	0.0620587
MA149	ippi1	9.09159	0.0720321
MA157	ippi1	8.97722	0.0181641
MA165	ippi1	9.8161	0.0590098
MA173	ippi1	9.52063	0.0698565
MA177	ippi1	10.125	0.00714374
MA185	ippi1	9.21154	0.0661564
c10	ippi1	9.25105	0.0563791
c11	ippi1	9.85217	0.0199865
c12	ippi1	10.5699	0.0243859
c13	ippi1	10.6158	0.0450633
c14	ippi1	8.80286	0.0490535
c15	ippi1	10.0717	0.0146137
c17	ippi1	9.88147	0.00327494
c2	ippi1	9.56774	0.065357
c20	ippi1	9.72751	0.0293348
c22	ippi1	8.99138	0.0686705
c25	ippi1	9.02552	0.0784531
c27	ippi1	8.74664	0.0654471
c28	ippi1	9.24245	0.0109725
c3	ippi1	9.7166	0.00582986
c6	ippi1	9.7378	0.0623613
c7	ippi1	9.39475	0.0660839
c8	ippi1	10.5285	0.0684555
MA1	ippi2	11.0291	0.041308
MA9	ippi2	9.2854	0.0156592
MA13	ippi2	10.0003	0.0648133
MA21	ippi2	9.59056	0.199849
MA26	ippi2	9.9894	0.0716093
MA29	ippi2	10.0278	0.0553058
MA33	ippi2	11.1184	0.0479724
MA41	ippi2	9.57266	0.0500902
MA45	ippi2	9.99912	0.0403409
MA49	ippi2	10.3427	0.0411438
MA53	ippi2	10.4354	0.0797632
MA69	ippi2	8.6648	0.091943
MA77	ippi2	8.89499	0.0180522
MA85	ippi2	9.32242	0.0561969
MA89	ippi2	10.4557	0.0388043
MA97	ippi2	9.28971	0.0157512
MA101	ippi2	11.4458	0.0575695
MA105	ippi2	9.55104	0.0113863
MA121	ippi2	11.1101	0.0179971
MA125	ippi2	9.30378	0.00586856
MA129	ippi2	9.30158	0.0128739
MA133	ippi2	9.71249	0.0537529
MA137	ippi2	10.5873	0.0228352
MA141	ippi2	10.8736	0.0312793
MA145	ippi2	10.7762	0.0611059
MA149	ippi2	9.02966	0.0734285
MA157	ippi2	9.45258	0.0303077
MA165	ippi2	10.7769	0.0311452
MA173	ippi2	8.72304	0.00501983
MA177	ippi2	10.1434	0.0048968
MA185	ippi2	9.2057	0.0439695
c10	ippi2	9.58434	0.0192846
c11	ippi2	10.6771	0.0260665
c12	ippi2	11.3366	0.0502086
c13	ippi2	10.9487	0.0464958
c14	ippi2	8.78315	0.0778747
c15	ippi2	10.1366	0.0742927
c17	ippi2	10.7204	0.0180063
c2	ippi2	10.2198	0.0944653
c20	ippi2	8.98868	0.0856592
c22	ippi2	9.21395	0.0176661
c25	ippi2	9.80557	0.00736679
c27	ippi2	8.42637	0.110418
c28	ippi2	9.08936	0.0783676
c3	ippi2	12.2866	0.0812136
c6	ippi2	10.1094	0.0308953
c7	ippi2	10.7954	0.016571
c8	ippi2	11.5668	0.101827
MA1	mcs	11.1399	0.029205
MA9	mcs	9.86747	0.00201453
MA13	mcs	10.8424	0.0962103
MA21	mcs	10.1266	0.00470008
MA26	mcs	10.4647	0.0244157
MA29	mcs	9.83726	0.0256822
MA33	mcs	11.707	0.0474612
MA41	mcs	10.7077	0.0661499
MA45	mcs	10.3458	0.0223667
MA49	mcs	10.2377	0.0249534
MA53	mcs	10.8909	0.0190577
MA69	mcs	10.051	0.0216888
MA77	mcs	9.67284	0.0748968
MA85	mcs	10.0687	0.0167308
MA89	mcs	10.9396	0.0695283
MA97	mcs	10.0714	0.0127041
MA101	mcs	11.5461	0.0503131
MA105	mcs	10.64	0.0597549
MA121	mcs	11.5834	0.0225308
MA125	mcs	9.68432	0.0330797
MA129	mcs	9.30303	0.023642
MA133	mcs	10.5478	0.077971
MA137	mcs	11.2864	0.00409461
MA141	mcs	11.3164	0.0505911
MA145	mcs	10.8617	0.0190474
MA149	mcs	9.58531	0.066402
MA157	mcs	9.98168	0.0161028
MA165	mcs	11.5148	0.0100135
MA173	mcs	9.5154	0.0115175
MA177	mcs	10.8833	0.00216819
MA185	mcs	9.27435	0.0127748
c10	mcs	10.3929	0.0616016
c11	mcs	10.6928	0.0794178
c12	mcs	11.2437	0.014729
c13	mcs	11.417	0.0526175
c14	mcs	9.07234	0.0859801
c15	mcs	10.1254	0.0657538
c17	mcs	10.7812	0.0244862
c2	mcs	10.5987	0.00884393
c20	mcs	9.37511	0.0854127
c22	mcs	8.89982	0.085217
c25	mcs	9.64566	0.00424412
c27	mcs	8.66371	0.0200193
c28	mcs	8.98214	0.0053329
c3	mcs	12.2473	0.0374968
c6	mcs	10.4759	0.0282258
c7	mcs	10.6019	0.0388251
c8	mcs	11.4925	0.0154114
MA1	mct	18.2123	0.189159
MA9	mct	14.3654	0.0907502
MA13	mct	14.9346	0.0878059
MA21	mct	14.0707	0.0649222
MA26	mct	16.934	0.279413
MA29	mct	15.6864	0.200724
MA33	mct	18.3194	0.0876883
MA41	mct	15.4695	0.0991449
MA45	mct	15.5679	0.0600595
MA49	mct	16.8718	0.189264
MA53	mct	17.3907	0.467785
MA69	mct	15.3381	0.113406
MA77	mct	15.9676	0.190889
MA85	mct	14.223	0.0362408
MA89	mct	16.9468	0.115003
MA97	mct	17.1894	0.235759
MA101	mct	18.0714	0.137564
MA105	mct	15.8433	0.0333936
MA121	mct	17.7821	0.174836
MA125	mct	13.7686	0.0334362
MA129	mct	16.5419	0.191811
MA133	mct	16.4007	0.0385787
MA137	mct	14.493	0.0823101
MA141	mct	18.5361	0.243356
MA145	mct	17.8045	0.020656
MA149	mct	13.9069	0.162094
MA157	mct	14.7725	0.0444787
MA165	mct	16.924	0.123086
MA173	mct	14.7162	0.133998
MA177	mct	17.5689	0.150288
MA185	mct	15.1669	0.119254
c10	mct	16.5049	0.266183
c11	mct	15.7571	0.0916956
c12	mct	19.3198	0.609979
c13	mct	19.7338	0.656503
c14	mct	16.4591	0.206187
c15	mct	16.2523	0.250536
c17	mct	15.0886	0.099451
c2	mct	17.094	0.0813412
c20	mct	15.5253	0.166706
c22	mct	14.3057	0.113
c25	mct	15.2163	0.0856647
c27	mct	13.6325	0.118282
c28	mct	15.6284	0.223058
c3	mct	18.559	0.0800063
c6	mct	17.6877	0.493697
c7	mct	17.068	0.115166
c8	mct	15.2434	0.120585
MA1	mvk	12.3948	0.0679
MA9	mvk	10.8554	0.00129806
MA13	mvk	11.4084	0.0113592
MA21	mvk	10.6439	0.0109176
MA26	mvk	11.4493	0.0690492
MA29	mvk	11.4108	0.0925349
MA33	mvk	11.253	0.0195812
MA41	mvk	11.4047	0.0242949
MA45	mvk	11.5185	0.0194005
MA49	mvk	12.1588	0.0190029
MA53	mvk	11.8666	0.0276215
MA69	mvk	9.85574	0.0303668
MA77	mvk	10.8329	0.00619526
MA85	mvk	10.8522	0.0030676
MA89	mvk	12.0361	0.0316056
MA97	mvk	11.0421	0.0681189
MA101	mvk	13.195	0.0298851
MA105	mvk	11.3427	0.0530214
MA121	mvk	12.339	0.0458141
MA125	mvk	10.8628	0.00437893
MA129	mvk	11.1283	0.0227239
MA133	mvk	11.2796	0.0311288
MA137	mvk	12.2639	0.0618179
MA141	mvk	12.648	0.0416942
MA145	mvk	12.2389	0.095226
MA149	mvk	10.5171	0.0561337
MA157	mvk	11.1025	0.0477899
MA165	mvk	12.3567	0.0108621
MA173	mvk	10.0322	0.0440315
MA177	mvk	11.6842	0.0352934
MA185	mvk	10.6526	0.0244344
c10	mvk	11.4791	0.0949976
c11	mvk	12.7199	0.0515896
c12	mvk	13.3905	0.0184373
c13	mvk	12.8028	0.0365613
c14	mvk	11.0485	0.0510089
c15	mvk	11.7092	0.0347204
c17	mvk	12.424	0.0482781
c2	mvk	11.9666	0.0737516
c20	mvk	10.4695	0.0594957
c22	mvk	10.6982	0.0062587
c25	mvk	11.4563	0.0367501
c27	mvk	9.61182	0.0640234
c28	mvk	10.5573	0.0207106
c3	mvk	12.9089	0.0161683
c6	mvk	11.9961	0.0313532
c7	mvk	13.1452	0.0234486
c8	mvk	13.503	0.00627702
MA1	pmd1	11.6844	0.0165673
MA9	pmd1	10.1804	0.0124862
MA13	pmd1	10.4923	0.0477656
MA21	pmd1	9.47816	0.00202482
MA26	pmd1	10.9349	0.0411538
MA29	pmd1	10.3301	0.0466174
MA33	pmd1	10.0013	0.015959
MA41	pmd1	10.7219	0.0304452
MA45	pmd1	10.8771	0.0381653
MA49	pmd1	10.9751	0.0390071
MA53	pmd1	11.1908	0.0294598
MA69	pmd1	9.60773	0.022845
MA77	pmd1	10.1813	0.0797117
MA85	pmd1	10.2147	0.0667898
MA89	pmd1	11.1881	0.0396453
MA97	pmd1	10.5176	0.0282814
MA101	pmd1	12.2826	0.0970063
MA105	pmd1	10.3866	0.0635098
MA121	pmd1	11.35	0.0214886
MA125	pmd1	10.0506	0.0245191
MA129	pmd1	9.93266	0.0379302
MA133	pmd1	10.831	0.0563384
MA137	pmd1	11.5856	0.0344718
MA141	pmd1	11.8379	0.0277695
MA145	pmd1	11.5358	0.0288143
MA149	pmd1	10.1414	0.0971063
MA157	pmd1	10.0946	0.0381682
MA165	pmd1	11.7001	0.0322057
MA173	pmd1	9.02509	0.0801481
MA177	pmd1	10.5704	0.0100676
MA185	pmd1	9.81338	0.0542625
c10	pmd1	11.0362	0.0579822
c11	pmd1	11.86	0.0692541
c12	pmd1	12.7944	0.02705
c13	pmd1	11.7485	0.0204285
c14	pmd1	9.57426	0.0443335
c15	pmd1	10.8803	0.00273239
c17	pmd1	11.7508	0.0115215
c2	pmd1	11.2075	0.0357331
c20	pmd1	10.1979	0.0389626
c22	pmd1	9.85869	0.0859503
c25	pmd1	10.6425	0.0355062
c27	pmd1	9.42222	0.0836809
c28	pmd1	9.80963	0.0581218
c3	pmd1	12.123	0.024658
c6	pmd1	11.2076	0.0210256
c7	pmd1	11.9987	0.00962065
c8	pmd1	13.1499	0.0721069
MA1	tua	9.3821	0.077423
MA9	tua	7.96171	0.0147022
MA13	tua	8.21251	0.0146197
MA21	tua	7.98647	0.123861
MA26	tua	8.94929	0.00250469
MA29	tua	8.79243	0.0127407
MA33	tua	7.55243	0.103734
MA41	tua	8.49253	0.00666382
MA45	tua	8.37764	0.0235146
MA49	tua	8.79643	0.0778134
MA53	tua	9.2256	0.0231802
MA69	tua	7.7301	0.0152133
MA77	tua	7.48363	0.0208672
MA85	tua	7.66569	0.0340679
MA89	tua	9.14519	0.120724
MA97	tua	7.84888	0.00500457
MA101	tua	11.4563	0.00443617
MA105	tua	8.22921	0.12872
MA121	tua	9.29909	0.00974179
MA125	tua	7.78513	0.255141
MA129	tua	7.51189	0.19337
MA133	tua	8.33978	0.0175751
MA137	tua	10.5225	0.00585788
MA141	tua	10.0789	0.0195431
MA145	tua	8.83053	0.0837962
MA149	tua	7.41227	0.134971
MA157	tua	7.91417	0.00688798
MA165	tua	9.85933	0.0156533
MA173	tua	7.23635	0.0158959
MA177	tua	8.65195	0.0175242
MA185	tua	8.01789	0.0306188
c10	tua	9.26659	0.0346115
c11	tua	11.4148	0.100759
c12	tua	10.6028	0.00692687
c13	tua	10.2407	0.0280634
c14	tua	7.3431	0.118019
c15	tua	8.9595	0.0258874
c17	tua	8.75427	0.00477709
c2	tua	8.88831	0.00999296
c20	tua	7.28819	0.0190109
c22	tua	7.35379	0.0135669
c25	tua	8.96202	0.0162226
c27	tua	6.75183	0.0491838
c28	tua	7.43199	0.0070976
c3	tua	10.5914	0.0060266
c6	tua	8.76675	0.0164751
c7	tua	10.2176	0.0865155
c8	tua	12.7833	0.0906936
