# Supplementary material for: The Yield of Essential Oils in Melaleuca alternifolia (Myrtaceae) Is Regulated through Transcript Abundance of Genes in the MEP Pathway
Source: PLoS One. 2013 Mar 27;8(3):e60631. doi: 10.1371/journal.pone.0060631 (PMC3609730; doi:10.1371/journal.pone.0060631)
Supplement: Table S3 — Simple linear regression analysis between terpene traits. Adjusted R2 and corresponding probabilities are shown. * = P<0.05, ** = P<0.01, *** = P<0.001. (XLS) [file pone.0060631.s004.xls]

## Sheet: Sheet1
Table S3: Simple linear regression analysis between terpene traits. Adjusted R2 and corresponding probabilities are shown. * = P<0.05, ** = P<0.01, *** =P<0.001
	terpinen-4-ol	cineole	a-pinene	b-pinene	a-terpinene	r-cymene	g-terpinene	terpinolene	a-terpineol	aromadendrene	bicyclogermacrene	d-cadenine	total monoterpenes	total sesquiterpenes	ratio
total oil	0.922***	0	0.649***	0.003	0.012	0.284***	0.119**	0.076*	0.280***	0.222***	0.262***	0.162**	0.498***	0.399***	0
terpinen-4-ol'	1	0	0.516***	0	0	0.137**	0.101*	0.055	0.180**	0.076*	0.260***	0.139**	0.405***	0.286***	0
cineole		1	0	0	0	0	0	0	0.046	0	0	0	0	0	0
a-pinene			1	0.141**	0	0.378***	0.093*	0.016	0.358***	0.212***	0.532***	0.386***	0.866***	0.639***	0
b-pinene				1	0	0	0	0.03	0.04	0	0.381***	0.343***	0.328***	0.314***	0
aiterpinene					1	0	0.087*	0.593***	0.129**	0	0	0	0.025	0	0.09
r-cymene						1	0.041	0	0.193***	0.378***	0	0.008	0.201***	0.125**	0
g-terpinene							1	0.487***	0.157**	0.074*	0	0	0.112*	0.017	0.004
terpinolene								1	0.156**	0.012	0	0	0.031	0	0.018
a-terpineol									1	0.147**	0.151**	0.126**	0.428***	0.254***	0
aromadendrene										1	0.011	0.005	0.122**	0.357***	0.222***
bicyclogermacrene											1	0.664***	0.693***	0.678***	0.021
d-cadenine												1	0.489***	0.582***	0.046
total monterpenes													1	0.666***	0
total sesquiterpenes														1	0.242***
