# Supplementary material for: The Yield of Essential Oils in Melaleuca alternifolia (Myrtaceae) Is Regulated through Transcript Abundance of Genes in the MEP Pathway
Source: PLoS One. 2013 Mar 27;8(3):e60631. doi: 10.1371/journal.pone.0060631 (PMC3609730; doi:10.1371/journal.pone.0060631)
Supplement: Table S4 — Simple linear regression analysis between transcript abundance of genes from the MEP and MVA pathways. Adjusted R2 and corresponding probabilities are shown. * = P<0.05, ** = P<0.01, *** = P<0.001. (XLS) [file pone.0060631.s005.xls]

## Sheet: Sheet1
Table S4: Simple linear regression analysis between transcript abundance of genes from the MEP and MVA pathways. Adjusted R2 and corresponding probabilities are shown. * = P<0.05, ** = P<0.01, *** =P<0.001
	dxs2	dxs3	mct	cmk	mcs	hds	gpps	ippi1	ippi2	hmgs	mvk	pmd
dxr	0.537***	0.067*	0	0.444***	0.401***	0.590***	0.294***	0	0.325***	0	0.322***	0.256***
dxs2		0.022	0	0.192***	0.161**	0.611***	0.182***	0	0.147**	0.038	0.192***	0.123**
dxs3			0	0.094*	0.114*	0.135**	0.139**	0	0.087*	0	0.096	0.184*
mct				0.023	0.02	0	0.067*	0.014	0	0	0	0
cmk					0.444***	0.610***	0.725***	0	0.231***	0.048	0.128***	0.166**
mcs						0.502***	0.391***	0.119**	0.370***	0.017	0.034	0.065*
hds							0.540***	0	0.387***	0.157**	0.171**	0.167**
gpps								0	0.200***	0.126**	0.096*	0.184***
ippi1									0	0	0.01	0
ippi2										0.013	0.315***	0.168**
hmgs											0.002	0.144**
mvk												0.526***
				Legend
					MEP pathway
					Terpenoid pathway
					MVA pathway
