# Supplementary material for: The Yield of Essential Oils in Melaleuca alternifolia (Myrtaceae) Is Regulated through Transcript Abundance of Genes in the MEP Pathway
Source: PLoS One. 2013 Mar 27;8(3):e60631. doi: 10.1371/journal.pone.0060631 (PMC3609730; doi:10.1371/journal.pone.0060631)
Supplement: Table S5 — Simple linear regression analysis between terpene traits and transcript abundance. Adjusted R2 and corresponding probabilities are shown. * = P<0.05, ** = P<0.01, *** = P<0.001. (XLS) [file pone.0060631.s006.xls]

## Sheet: Sheet1
Table S5: Simple linear regression analysis between terpene traits and transcript abundance. Adjusted R2 and corresponding probabilities are shown. * = P<0.05, ** = P<0.01, *** =P<0.001
	dxr	dxs2	dxs3	mct	cmk	mcs	hds	gpps	ippi1	ippi2	hmgs	mvk	pmd1
total oil	0.227***	0.053	0.063*	0	0.101*	0.315***	0.073*	0.057	0.033	0.041	0.021	0.070*	0.039
ratio	0	0	0	0	0.007	0	0	0	0.080*	0	0.003	0	0
total monoterpenes	0.073*	0	0.099*	0	0.057	0.176**	0.013	0.055	0.02	0.04	0	0	0.053
terpinen-4-ol	0.337***	0.128**	0.062*	0	0.147**	0.313***	0.134**	0.089*	0	0.061*	0.02	0.092*	0.035
a-pinene	0.117**	0	0.132**	0	0.087*	0.299***	0.023	0.090*	0.086*	0.076*	0	0	0.052
g-terpinene	0.036	0	0.042	0.019	0.006	0.062*	0.025	0.012	0.016	0.039	0	0	0.017
a-terpinene	0	0	0	0	0	0	0	0	0	0	0.003	0	0.015
r-cymene	0	0.075*	0.023	0	0	0.043	0.006	0	0.079*	0	0.05	0	0
terpinolene	0.001	0	0	0.028	0.006	0	0.008	0.028	0.04	0	0	0	0.021
a-terpineol	0	0.003	0.014	0	0	0	0	0	0	0	0	0	0.045
cineole	0.016	0.017	0	0	0	0	0	0	0	0	0.008	0	0
b-pinene	0	0	0	0	0	0	0	0	0	0.003	0	0	0
total sesquiterpenes	0.038	0	0.026	0	0	0.142**	0	0	0.126**	0.006	0.001	0	0.006
aromadendrene	0	0.015	0.001	0	0.023	0	0.018	0.009	0.151**	0	0.079*	0	0
bicyclogermacrene	0.138**	0	0.04	0	0.108*	0.152**	0.042	0.076*	0.025	0.041	0	0	0.086*
d-cadenine	0.034	0	0	0.004	0.038	0.115*	0	0.044	0.090*	0	0	0	0.033
Legend
Y-axis
	monoterpenes
	sesquiterpenes
X-axis
	MEP pathway
	Terpenoid pathway
	MVA pathway
